# Supplementary material for: Association between 2D landing biomechanics, isokinetic muscle strength and asymmetry in females using novel, task specific metrics based on ACL injury mechanisms
Source: PLoS One. 2025 Jul 1;20(7):e0326882. doi: 10.1371/journal.pone.0326882 (PMC12212501; doi:10.1371/journal.pone.0326882)
Supplement: S3 File — (XLSX) [file pone.0326882.s003.xlsx]

## Sheet: Isokinetic strength data
Participant	dominant leg concentric (N.m.kg-1)				non-dominant leg concentric (N.m.kg-1)				Dominant leg Eccentric (N.m.kg-1)		Non-dominant leg Eccentric (N.m.kg-1)			Hamstring-to-quadricep ratio (peak torque)					Function flexion ratio (peak torque)*		*peak concentric flexor torque / peak eccentric quadricep torque	Asymmetry (peak torque)				Asymmetry (AST)		Asymmetry (ratio)				dominant CON range		Non-dominant CON range		Asymmetry range
	Extension_Max_Torque	Flexion_Max_Torque	Extension_Max_AST	Flexion_Max_AST	Extension_Max_Torque	Flexion_Max_Torque	Extension_Max_AST	Flexion_Max_AST	Extension_Max_Torque	Flexion_Max_Torque	Extension_Max_Torque	Flexion_Max_Torque		Concentric dominant	Concentric non-dominant	Eccentric dominant	Eccentric non-dominant		dominant	non-dominant		Concentric extension	Concentric flexion	Eccentric extension	Eccentric flexion	Concentric extension	Concentric flexion	H-Q CON	H-Q Ecc	Functional ratio		flexion_range	extension_range	flexion_range	extension_range	Asymmetry flexion range	Asymmetry extension range
1	1.77292	0.952352	1.20737	0.94841	1.63312	0.857756	1.27376	0.836611	2.43378	1.90762	2.19013	1.78683		53.7166	52.5226	78.3809	81.5856		39.1305	39.1646		7.88545	9.93286	10.0112	6.33198	5.21216	11.7881	2.22268	3.92795	16.3858		36	33	50	34	28	2.94118
2	1.69834	1.05126	1.50961	0.859624	1.65096	1.00655	1.37528	0.869417	2.82213	2.24635	2.38874	1.78353		61.899	60.9674	79.5977	74.6641		37.2505	42.1373		2.78962	4.25257	15.3566	20.603	8.89812	1.12638	1.50494	6.19826	9.92428		42	36	49	39	14.2857	7.69231
3	1.31919	0.726741	0.962819	0.700326	1.34684	0.729651	1.19471	0.724022	2.49707	1.53059	2.3105	1.44537		55.0901	54.175	61.2954	62.5563		29.1038	31.5797		2.05317	0.398805	7.47135	5.56795	19.4097	3.27279	1.66098	2.01563	16.6829		49	42	50	50	2	16
4	1.78276	0.853244	1.56194	0.813633	1.6782	0.946952	1.32881	0.834428	3.99365	2.42905	3.91424	2.15476		47.8608	56.4265	60.8228	55.0493		21.365	24.1925		5.86485	9.89575	1.9884	11.292	14.9256	2.49207	15.1802	9.49231	17.0457		38	51	49	45	22.449	11.7647
5	2.17172	1.09715	1.6956	1.08372	2.0674	0.804452	1.79388	0.801778	3.27479	2.31095	3.44558	2.51327		50.5197	38.9113	70.5679	72.9417		33.5028	23.3474		4.80348	26.6777	4.95698	8.04999	5.47884	26.0161	22.9779	3.25433	30.0695		56	27	53	53	5.35714	49.0566
6	1.2458	0.531341	1.00409	0.468602	1.28763	0.430868	1.01317	0.421038	1.85417	1.40178	1.88488	1.0709		42.6507	33.4621	75.6017	56.8154		28.6565	22.8592		3.24883	18.9094	1.62927	23.6043	0.896493	10.1501	21.5439	24.849	10.9556		48	33	54	29	11.1111	12.1212
7	1.27237	0.72171	1.0823	0.715252	1.19498	0.797277	1.05888	0.789092	2.76199	1.67271	2.52873	1.5359		56.7216	66.7186	60.5618	60.7378		26.13	31.5287		6.08213	9.47814	8.44544	8.17943	2.16418	9.35766	14.9838	0.289709	11.3193		48	49	63	51	23.8095	3.92157
8	1.76774	1.18243	1.51856	1.09716	1.58997	1.06902	1.18726	0.964293	2.55092	1.9529	1.76039	1.96459		66.8892	67.2353	76.5565	111.6		46.3529	60.7265		10.0562	9.59084	30.9902	0.594972	21.8166	12.1099	0.514764	31.4008	11.0441		52	42	54	51	3.7037	17.6471
9	1.62941	0.793178	1.15385	0.750793	1.47712	0.836409	0.845085	0.766919	1.99444	1.58351	1.53604	1.42185		48.6789	56.6242	79.3966	92.566		39.7695	54.4521		9.3462	5.16863	22.9835	10.2089	26.7595	2.10278	14.0318	14.2271	28.2996		59	45	55	34	6.77966	24.4444
10	2.08309	0.829925	1.71501	0.822085	1.80823	0.857019	1.33973	0.831763	3.1055	1.90799	3.20936	1.52942		39.841	47.3955	61.4389	47.655		26.7243	26.7037		13.1949	3.16143	3.23614	19.8412	21.8823	1.16359	15.9392	22.4352	22.7913		47	46	52	38	9.61538	17.3913
11	1.87026	1.12475	1.43495	1.09484	1.89414	1.07759	1.51521	0.974454	3.44069	1.12771	3.45277	1.77472		60.1388	56.8908	32.7756	51.3999		32.6898	31.2095		1.2608	4.19303	0.349819	36.4572	5.29732	10.9955	5.40096	36.2341	15.7103		55	47	61	41	9.83607	12.766
12	2.00255	1.20768	1.59947	1.0031	1.74338	1.03922	1.59856	0.865228	3.49347	2.84038	3.28912	2.03627		60.3072	59.6095	81.3056	61.9094		34.5698	31.5958		12.9422	13.9493	5.84957	28.31	0.0570044	13.745	1.15681	23.8559	13.6958		59	38	41	41	30.5085	7.31707
13	1.78	0.976055	1.59535	0.968201	1.72336	0.90901	1.47244	0.843566	3.47032	2.41008	3.40711	2.1218		54.8346	52.7465	69.4482	62.2756		28.1258	26.6798		3.18214	6.86898	1.82163	11.9614	7.70403	12.8728	3.80801	10.3279	5.60022		49	40	59	40	16.9492	0
14	1.11531	0.34662	0.908184	0.338638	1.34557	0.502884	1.00325	0.438795	2.3427	2.01388	2.35721	2.03196		31.0785	37.3733	85.964	86.202		14.7957	21.3339		17.1127	31.0736	0.615311	0.889641	9.47586	22.8256	16.8432	0.276028	14.7471		24	52	47	40	48.9362	23.0769
15	1.88013	0.882992	1.64569	0.862185	1.57081	0.837266	1.34475	0.695142	1.91327	1.98908	1.89495	1.94803		46.9644	53.3014	103.963	102.801		46.1509	44.184		16.4518	5.17853	0.957403	2.06394	18.2869	19.3744	11.889	1.11723	1.33086		58	44	45	43	22.4138	2.27273
16	1.83874	0.872781	1.56412	0.870842	1.83341	0.826768	1.5994	0.820062	2.34416	1.33192	2.80529	0.865226		47.4662	45.0947	56.8184	30.8427		37.2321	29.4718		0.290257	5.27198	16.4376	35.039	2.20627	5.83111	4.99623	45.717	7.90873		51	46	52	38	1.92308	17.3913
17	2.06508	1.28614	1.58934	1.18184	1.97835	1.08656	1.73099	0.833656	2.88152	2.42458	2.7615	1.27336		62.2804	54.9224	84.1425	46.1112		44.634	39.3466		4.19964	15.5178	4.16517	47.4812	8.18293	29.4613	11.8144	45.1986	35.2334		42	42	36	49	14.2857	14.2857
18	1.63851	0.920846	1.43125	0.904834	1.61277	0.858391	1.35689	0.842313	1.96653	1.32039	2.08213	1.3829		56.2002	53.2247	67.1431	66.4177		46.826	41.2266		1.57121	6.78242	5.55192	4.52029	5.1952	6.90973	5.2944	1.08048	1.80849		53	43	55	40	3.63636	6.97674
19	1.30158	0.805774	0.881717	0.697528	1.4025	0.782852	1.18584	0.770145	1.19725	1.0791	1.4736	1.16066		61.9072	55.8182	90.132	78.7638		67.3023	53.1253		7.19558	2.84479	18.7534	7.02685	25.6462	9.42899	9.83567	12.6128	17.9056		47	41	65	41	27.6923	0
20	1.27817	0.781527	1.15778	0.77953	1.27617	0.801449	1.12474	0.797636	2.44044	1.58219	2.5291	1.3801		61.1442	62.8011	64.8323	54.5688		32.024	31.6891		0.156494	2.48574	3.50541	12.7731	2.85353	2.26986	2.63834	15.8308	5.05862		46	36	45	40	2.17391	10
21	1.63212	0.696294	1.33505	0.666766	1.393	0.618594	1.17008	0.601065	2.50293	1.62131	1.77228	1.57565		42.6619	44.4074	64.7764	88.905		27.8191	34.9038		14.651	11.1591	29.1917	2.81639	12.3568	9.85372	3.93058	27.1397	2.77668		54	49	68	47	20.5882	4.08163
22	1.41458	0.631882	1.14936	0.616139	1.36021	0.685955	1.1517	0.675349	2.52097	1.64263	2.91073	1.55611		44.6692	50.4302	65.1584	53.4612		25.065	23.5665		3.84382	7.8829	13.3902	5.26704	0.202946	8.76729	11.4237	17.952	8.58176		50	38	46	40	8	5
23	1.39037	0.714704	1.25115	0.542171	1.37852	0.740967	1.17294	0.714412	3.06845	1.8939	3.20126	1.74525		51.4039	53.7511	61.7217	54.5175		23.292	23.1461		0.852464	3.54448	4.14872	7.84908	6.25105	24.1095	4.36672	11.6722	28.8534		38	45	59	49	35.5932	8.16327
mean	1.65003	0.869016	1.34585	0.816792	1.57594	0.830585	1.29728	0.770052	2.64657	1.83568	2.56981	1.65471		52.388	52.8178	70.974	67.5803		34.2831	34.2683		6.47979	9.31386	9.209	13.7708	10.0504	11.1315	8.86774	15.9611	14.51		47.8696	41.9565	52.5217	42.3043	16.0716	11.9266
SD	0.304806	0.225307	0.267957	0.211261	0.241036	0.170031	0.238967	0.13652	0.647267	0.45863	0.694308	0.39189		8.76436	8.64999	14.272	19.5628		11.1496	10.9835		5.31265	7.64927	9.07774	12.6845	8.41292	8.25167	6.84553	14.0412	9.3914		8.37911	6.23391	7.70991	6.17498	12.4054	10.6357

## Sheet: Kinematic and kinetic data
Participant	Dominant leg (average across 5 trials)								Non-dominant leg (average across 5 trials)								Asymmetry
	Peak Knee Flexion	Peak Knee FPPA	Peak HADD	Peak Hip Flexion	Peak Ankle Dorsiflexion	Peak Trunk Flexion	Peak LTM	PEAK GRF	Peak Knee Flexion	Peak Knee FPPA	Peak HADD	Peak Hip Flexion	Peak Ankle Dorsiflexion	Peak Trunk Flexion	Peak LTM	PEAK GRF	Peak Knee Flexion	Peak Knee FPPA	Peak HADD	Peak Hip Flexion	Peak Ankle Dorsiflexion	Peak Trunk Flexion	Peak LTM	PEAK GRF
1	97.422	20.842	21.16	102.668	85.156	28.21	17.9617	3.488	97.374	18.118	19.776	99.372	86.33	30.142	12.7837	3.277	0.0492702	13.0698	6.54064	3.21035	1.3599	6.40966	28.8279	6.04931
2	114.02	18.612	11.244	113.632	90.146	28.652	11.5248	4.23787	124.002	24.668	13.786	126.674	97.45	18.246	12.1142	5.89	8.04987	24.55	18.439	10.2957	7.49513	36.3186	4.86523	28.0497
3	122.308	28.98	22.07	136.724	100.128	10.602	16.3576	4.432	117.642	16.01	10.526	127.318	97.84	14.284	9.71422	4.571	3.81496	44.755	52.3063	6.87955	2.28508	25.7771	40.6133	3.04091
4	111.136	10.21	15.4	141.728	92.354	1.508	17.6232	3.7218	113.824	18.448	16.616	139.086	89.142	4.928	14.6438	3.48	2.36154	44.6552	7.31825	1.86413	3.47792	69.3994	16.9062	6.49686
5	127.012	17.886	15.68	150.084	95.684	-0.764	17.8783	4.434	132.732	23.01	17.164	149.88	100.464	3.036	9.2939	3.987	4.30944	22.2686	8.646	0.135924	4.75792	125.165	48.0157	10.0812
6	119.936	14.452	14.22	131.76	98.394	13.122	13.7209	3.595	107.058	13.004	14.12	123.712	92.53	14.874	11.3684	3.515	10.7374	10.0194	0.703235	6.10808	5.95971	11.7789	17.1459	2.22531
7	112.676	7.484	6.37	107.768	90.804	30.618	5.19584	3.822	117.778	9.454	6.454	115.472	103.886	22.616	13.1701	3.748	4.33188	20.8377	1.30152	6.67175	12.5926	26.135	60.5481	1.93616
8	118.308	16.156	17.25	107.356	103.884	32.254	10.2332	3.555	115.128	11.01	15.148	117.012	106.688	21.218	8.77168	3.7777	2.6879	31.8519	12.1855	8.25215	2.62822	34.2159	14.2823	5.89512
9	93.892	15.138	10.684	112.166	82.618	18.238	9.39401	4.599	89.764	20.324	16.83	109.17	81.118	19.39	12.7709	4.4068	4.39654	25.5166	36.5181	2.67104	1.81558	5.94121	26.4423	4.17917
10	123.3	21.584	13.944	140.912	92.542	5.684	11.1681	4.619	119.582	16.808	9.878	135.486	98.354	7.078	7.49482	3.742	3.01541	22.1275	29.1595	3.85063	5.90927	19.6948	32.891	18.9868
11	115.666	19.664	17.226	130.288	89.032	12.456	13.1634	4.3913	124.178	17.746	17.738	127.94	101.296	17.372	10.2267	4.353	6.85468	9.75386	2.88646	1.80216	12.1071	28.2984	22.3091	0.872179
12	123.164	9.27	20.946	131.704	104.61	13.868	15.2053	4.9529	135.464	6.508	10.256	150.37	120.16	0.744	17.0224	4.491	9.0799	29.795	51.036	12.4134	12.9411	94.6351	10.675	9.32585
13	103.846	17.248	20.956	112.364	88.994	25.374	15.8304	5.02829	105.016	16.736	14.284	94.804	91.142	36.978	17.3351	5.4067	1.11412	2.96846	31.8381	15.6278	2.35676	31.3808	8.67992	6.99891
14	105.658	34.018	32.67	109.484	92.72	23.152	22.1873	5.193	118.528	24.016	22.146	121.844	97.696	17.726	15.5351	5.729	10.8582	29.4021	32.213	10.1441	5.09335	23.4364	29.9821	9.35591
15	111.574	9.02	15.55	135.656	81.186	4.566	16.5443	3.569	128.028	16.51	17.548	137.842	90.046	10.18	13.4045	3.55669	12.8519	45.3664	11.3859	1.58587	9.83942	55.1473	18.9777	0.344915
16	99.596	26.806	32.354	112.86	91.42	23.254	12.1107	3.3276	104.676	17.33	22.42	117.298	92.45	17.682	9.36002	3.56	4.85307	35.3503	30.7041	3.78353	1.11412	23.9615	22.7131	6.52809
17	130.996	20.886	17.406	135.618	102.546	12.368	9.8813	4.41991	126.102	19.656	20.072	140.796	103.654	5.53	14.694	4.083	3.73599	5.88911	13.2822	3.67766	1.06894	55.2878	32.7527	7.62255
18	126.992	15.704	13.598	130.57	99.398	15.046	11.157	4.404	124.272	18.012	14.492	130.036	94.346	16.306	14.7997	4.4	2.14187	12.8137	6.16892	0.408976	5.0826	7.72722	24.6133	0.0908265
19	103.636	8.12	18.86	122.94	81.258	15.65	13.3726	4.403	99.76	12.4833	19.666	105.294	86.014	35.908	14.4381	4.087	3.74001	34.9533	4.09844	14.3533	5.52933	56.4164	7.37992	7.17692
20	115.888	28.012	22.002	127.724	99.29	12.308	16.8859	4.249	117.05	26.654	23.442	124.256	101.164	15.626	14.528	4.67	0.992738	4.84792	6.14282	2.71523	1.85244	21.2338	13.9634	9.01499
21	112.242	10.402	17.03	143.296	89.19	4.328	7.47638	3.214	109.658	12.656	13.662	131.328	88.704	11.4	8.19899	3.453	2.30217	17.8097	19.7769	8.35194	0.544904	62.0351	8.81336	6.92152
22	124.47	18.644	20.13	145.416	93.18	7.218	18.4088	3.714	125.092	15.79	9.956	140.48	89.088	7.702	13.3143	4.33	0.497234	15.3079	50.5415	3.3944	4.3915	6.28408	27.6742	14.2263
23	132.056	32.678	28.174	147.942	92.592	8.552	15.0049	4.5847	122.844	28.156	12.206	153.5	93.464	-2.47	7.04293	4.886	6.97583	13.8381	56.6764	3.62085	0.93298	128.882	53.0624	6.1666
mean	115.035	18.3398	18.475	127.42	92.9185	15.055	13.8385	4.17193	116.328	17.5264	15.5733	126.912	95.7837	15.065	12.262	4.23478	4.77182	22.5108	21.2986	5.73124	4.832	41.5461	24.8754	7.46027
SD	10.7096	7.72839	6.36028	14.7389	6.81332	9.63555	4.01878	0.564559	11.5436	5.39149	4.49565	15.7669	8.42557	10.2106	3.00088	0.724393	3.53242	12.885	18.2303	4.40195	3.84488	35.2765	14.8593	6.26681
